# Supplementary material for: 6-Chloro-1-methyl­indoline-2,3-dione
Source: Acta Crystallogr Sect E Struct Rep Online. 2011 Dec 3;68(Pt 1):o14. doi: 10.1107/S1600536811051294 (PMC3254355; doi:10.1107/S1600536811051294)
Supplement: Supplementary file 2 [file e-68-00o14-Isup2.hkl]

# 
# h,k,l, Fc-squared, Fo-squared, sigma(Fo-squared) and status flag 
# 
data_I
_shelx_title ' X in C2/c' 
_shelx_refln_list_code          4 
_shelx_F_calc_maximum      284.17 
_exptl_crystal_F_000       800.00 
_reflns_d_resolution_high  0.8294 
 
loop_ 
 _symmetry_equiv_pos_as_xyz 
 'x, y, z' 
 '-x, y, -z+1/2' 
 'x+1/2, y+1/2, z' 
 '-x+1/2, y+1/2, -z+1/2' 
 '-x, -y, -z' 
 'x, -y, z-1/2' 
 '-x+1/2, -y+1/2, -z' 
 'x+1/2, -y+1/2, z-1/2' 
 
_cell_length_a    13.0770 
_cell_length_b     7.9390 
_cell_length_c    16.6730 
_cell_angle_alpha  90.000 
_cell_angle_beta  101.950 
_cell_angle_gamma  90.000 
 
_shelx_F_squared_multiplier     1.000 
 
loop_ 
 _refln_index_h 
 _refln_index_k 
 _refln_index_l 
 _refln_F_squared_calc 
 _refln_F_squared_meas 
 _refln_F_squared_sigma 
 _refln_observed_status 
   2   0   0     1272.59     1642.32     11.01 o 
   4   0   0      487.90      502.21      9.54 o 
   6   0   0     2971.18     2775.24     23.59 o 
   8   0   0      326.72      286.66     12.72 o 
  10   0   0     3357.93     3316.50     34.76 o 
  12   0   0     1049.55     1123.70     28.76 o 
  14   0   0       21.87       20.58      5.41 o 
   1   1   0     1480.08     1456.97     34.00 o 
   3   1   0     8888.13     8473.31     91.17 o 
   5   1   0       33.55       33.65      2.57 o 
   7   1   0      238.55      174.97      5.48 o 
   9   1   0      805.05      760.53     25.69 o 
  11   1   0      128.91      128.08      7.54 o 
  13   1   0      247.05      251.99     10.57 o 
  15   1   0      217.98      222.84     11.25 o 
   0   2   0      403.54      469.02      5.21 o 
   2   2   0    61017.39    58944.64   1542.38 o 
   4   2   0     4620.90     4926.96     68.64 o 
   6   2   0       32.66       41.81      3.80 o 
   8   2   0     1855.63     1725.69     33.45 o 
  10   2   0      599.71      537.78     18.85 o 
  12   2   0       42.57       36.38      7.33 o 
  14   2   0       58.72       58.71     11.99 o 
   1   3   0      168.05      167.25      4.37 o 
   3   3   0      224.26      215.07     36.65 o 
   5   3   0     2540.96     2766.43     88.24 o 
   7   3   0      838.45      832.82     24.77 o 
   9   3   0     1565.47     1564.69     41.31 o 
  11   3   0        1.67        5.38      6.23 o 
  13   3   0        1.21        6.38      6.38 o 
   0   4   0     1357.39     1126.60     19.85 o 
   2   4   0     2008.73     1991.14     16.86 o 
   4   4   0     9152.71     9517.43    286.47 o 
   6   4   0     1110.17     1117.30     47.39 o 
   8   4   0      118.95      103.66      6.37 o 
  10   4   0      179.16      192.39      9.70 o 
  12   4   0        4.74        1.61     12.02 o 
  14   4   0       22.49       18.99      7.83 o 
   1   5   0        0.38        5.86      3.21 o 
   3   5   0      227.19      238.53      7.14 o 
   5   5   0      103.43      107.30     13.32 o 
   7   5   0      177.98      163.53      8.17 o 
   9   5   0       19.85       25.15      5.44 o 
  11   5   0        0.16        2.82     11.04 o 
  13   5   0        1.92       16.08      6.62 o 
   0   6   0     1317.64     1348.95     15.87 o 
   2   6   0       59.70       57.34      5.08 o 
   4   6   0       18.06       24.14      4.46 o 
   6   6   0      477.66      449.56     13.04 o 
   8   6   0       45.04       57.27      6.82 o 
  10   6   0       11.53        5.26      6.49 o 
  12   6   0        6.63       17.76      7.02 o 
   1   7   0      462.18      455.63     11.82 o 
   3   7   0      172.31      177.99      8.24 o 
   5   7   0      191.65      179.49     11.13 o 
   7   7   0      114.44      109.22      9.40 o 
   9   7   0      642.07      560.32     48.36 o 
   0   8   0       46.31       37.40      8.73 o 
   2   8   0        4.17       14.84      8.39 o 
   4   8   0      112.11      101.78      8.07 o 
   6   8   0       45.92       59.44      6.94 o 
   8   8   0      179.02      153.48     10.81 o 
   1   9   0      200.51      225.53     11.05 o 
   3   9   0       73.14       70.38      8.28 o 
   5   9   0        7.20        9.90      6.34 o 
 -15   1   1       26.72       23.00      7.57 o 
 -13   1   1      590.00      570.57     14.32 o 
 -11   1   1       40.37       57.34      6.01 o 
  -9   1   1      243.95      253.16      7.63 o 
  -7   1   1     1561.62     1620.61     16.99 o 
  -5   1   1        0.87        2.20      2.72 o 
  -3   1   1    15596.90    16205.20    159.84 o 
  -1   1   1     8978.92     8867.17    164.26 o 
   1   1   1        8.46        7.37      2.07 o 
   3   1   1      305.42      379.66      4.99 o 
   5   1   1       34.57       31.38      3.39 o 
   7   1   1      311.55      330.55      7.33 o 
   9   1   1      801.53      759.78     15.24 o 
  11   1   1     1182.38     1117.50     28.73 o 
  13   1   1       62.58       73.53      7.50 o 
  15   1   1       55.62       48.81      8.01 o 
 -14   2   1      277.45      326.10     15.47 o 
 -12   2   1       66.00       77.66      6.98 o 
 -10   2   1      937.30      959.25     14.16 o 
  -8   2   1     2626.21     2658.27     20.53 o 
  -6   2   1      770.46      729.31     29.10 o 
  -4   2   1       33.84       30.05      3.39 o 
  -2   2   1     9450.58     9473.25    517.94 o 
   0   2   1     3155.20     3163.27     11.05 o 
   2   2   1    80755.14    75041.62   1485.25 o 
   4   2   1      106.16      117.37      4.16 o 
   6   2   1        6.84        6.20      2.92 o 
   8   2   1       31.45       28.29      4.42 o 
  10   2   1       15.05       18.39      5.60 o 
  12   2   1      512.83      508.57     13.04 o 
  14   2   1       38.22       32.08      7.35 o 
 -13   3   1      155.67      146.50     15.34 o 
 -11   3   1      980.34      942.20     18.27 o 
  -9   3   1      381.58      362.38     24.11 o 
  -7   3   1      603.66      549.27     46.04 o 
  -5   3   1     3534.67     3620.31    116.23 o 
  -3   3   1       24.10       25.06      3.76 o 
  -1   3   1        1.72        0.83      1.69 o 
   1   3   1     1444.47     1603.17     11.65 o 
   3   3   1     1739.24     1971.34     54.37 o 
   5   3   1     2424.58     2630.33     63.31 o 
   7   3   1       34.94       33.50      4.24 o 
   9   3   1      225.68      217.58      8.09 o 
  11   3   1        7.30       20.15      5.38 o 
  13   3   1       13.61       12.45      6.77 o 
 -14   4   1       26.31       37.89      7.07 o 
 -12   4   1       39.09       41.99      7.17 o 
 -10   4   1        2.49        5.57      5.57 o 
  -8   4   1     1636.16     1578.62     41.72 o 
  -6   4   1     1137.07     1086.06     41.27 o 
  -4   4   1     1875.49     2068.30     53.68 o 
  -2   4   1       82.18      106.29      4.55 o 
   0   4   1     3361.28     3405.40     19.85 o 
   2   4   1      355.27      327.14      7.06 o 
   4   4   1     9767.10    10309.20    246.31 o 
   6   4   1      866.35      885.59     11.95 o 
   8   4   1       29.53       21.41      4.70 o 
  10   4   1      302.11      294.45     17.60 o 
  12   4   1        6.60        5.37      6.38 o 
 -13   5   1       35.96       41.16      7.70 o 
 -11   5   1      136.44      117.86      8.31 o 
  -9   5   1      173.54      162.96      8.09 o 
  -7   5   1     4446.76     4566.86    169.44 o 
  -5   5   1      432.53      416.67     28.44 o 
  -3   5   1        6.33       12.93      8.67 o 
  -1   5   1        0.39        1.08      3.42 o 
   1   5   1     1311.81     1401.42     32.24 o 
   3   5   1      726.74      723.78     10.85 o 
   5   5   1      443.83      506.88     44.19 o 
   7   5   1     1071.50      991.57     44.60 o 
   9   5   1      109.50      123.93      7.37 o 
  11   5   1      243.02      246.41     10.90 o 
 -12   6   1        7.56       17.65      6.76 o 
 -10   6   1       69.56       65.49      7.84 o 
  -8   6   1      186.22      197.47      9.80 o 
  -6   6   1     1515.65     1545.59     81.56 o 
  -4   6   1      187.60      180.57      7.49 o 
  -2   6   1      208.01      210.52      7.42 o 
   0   6   1      500.45      479.52      7.51 o 
   2   6   1        8.46       11.15      6.10 o 
   4   6   1      257.38      254.09      9.07 o 
   6   6   1     2095.55     1977.67     90.20 o 
   8   6   1      310.18      276.39     10.20 o 
  10   6   1       19.20        7.93     12.15 o 
  -9   7   1      484.82      458.10     32.04 o 
  -7   7   1      102.23       95.28     10.15 o 
  -5   7   1      249.75      260.44     13.31 o 
  -3   7   1      229.90      246.04     12.44 o 
  -1   7   1       50.12       54.30      6.12 o 
   1   7   1      186.36      181.87      8.24 o 
   3   7   1       98.37       89.97      8.97 o 
   5   7   1       20.55       25.08      7.24 o 
   7   7   1       17.31       30.29     10.17 o 
   9   7   1       27.64       31.75      6.99 o 
  -8   8   1        0.03        5.58      7.89 o 
  -6   8   1       79.56      112.07     12.48 o 
  -4   8   1      202.32      198.90     10.70 o 
  -2   8   1       90.86       90.90     15.03 o 
   0   8   1        9.42       10.85      4.21 o 
   2   8   1      546.41      534.66     14.19 o 
   4   8   1       27.20       21.66      9.32 o 
   6   8   1        2.03        2.75      8.59 o 
   8   8   1      413.23      364.59     30.19 o 
  -5   9   1       35.25       30.19     15.73 o 
  -3   9   1       36.17       38.45      8.38 o 
  -1   9   1       27.94       29.91     12.24 o 
   1   9   1        3.88       14.29     11.06 o 
   3   9   1        1.83        2.68      6.40 o 
   5   9   1        0.01        4.69      5.94 o 
 -14   0   2       97.11       89.85     12.60 o 
 -12   0   2     1653.63     1759.22     29.44 o 
 -10   0   2        1.57        2.15      5.90 o 
  -8   0   2       35.72       28.20      5.32 o 
  -6   0   2     8214.56     7396.25    162.32 o 
  -4   0   2     6968.63     5902.95    121.81 o 
  -2   0   2      638.16      720.95      7.72 o 
   0   0   2     6176.19     6653.31    102.17 o 
   2   0   2     3325.22     3404.23     18.87 o 
   4   0   2    18164.94    17693.09    211.13 o 
   6   0   2     1475.45     1495.87     18.12 o 
   8   0   2      387.62      429.02     13.28 o 
  10   0   2      188.68      170.09     10.23 o 
  12   0   2        2.44        6.01      7.65 o 
  14   0   2       34.00       25.20     10.40 o 
 -15   1   2      526.41      526.62     15.31 o 
 -13   1   2      199.29      200.37      9.58 o 
 -11   1   2      288.35      264.62     12.37 o 
  -9   1   2     1072.30     1074.93     13.17 o 
  -7   1   2     4646.58     4733.03     39.13 o 
  -5   1   2       20.17       18.19      2.31 o 
  -3   1   2     9809.66     9327.73    167.12 o 
  -1   1   2    15012.16    14701.61    405.93 o 
   1   1   2     2568.64     3152.09     38.25 o 
   3   1   2     2480.97     2262.98     34.92 o 
   5   1   2     3876.54     4086.04     79.13 o 
   7   1   2      199.51      239.22      6.61 o 
   9   1   2      334.78      323.24      8.74 o 
  11   1   2       43.73       43.19     10.76 o 
  13   1   2      353.77      345.02     12.80 o 
 -14   2   2       75.90       84.82      8.56 o 
 -12   2   2        8.31       17.01      9.40 o 
 -10   2   2     1271.34     1309.07     28.16 o 
  -8   2   2        9.66       11.80      3.71 o 
  -6   2   2      129.29      117.51      5.23 o 
  -4   2   2     2244.95     2345.81     13.67 o 
  -2   2   2     1324.08     1382.67     14.85 o 
   0   2   2      139.03      165.74      3.13 o 
   2   2   2       44.60       48.23     11.03 o 
   4   2   2      291.40      373.95     22.84 o 
   6   2   2      930.94      954.41     15.54 o 
   8   2   2      821.81      755.89     11.44 o 
  10   2   2      125.81      131.82      7.15 o 
  12   2   2        6.47        8.55      5.94 o 
  14   2   2       28.16       24.50     11.12 o 
 -13   3   2       33.67       35.73     11.76 o 
 -11   3   2      327.23      317.90     10.18 o 
  -9   3   2      325.27      320.45      9.44 o 
  -7   3   2        1.64        7.19      3.88 o 
  -5   3   2    13286.71    12039.38    524.29 o 
  -3   3   2      581.14      681.55      8.27 o 
  -1   3   2      327.71      283.52     16.15 o 
   1   3   2     2220.22     2410.24     14.52 o 
   3   3   2     3892.17     4066.72     95.92 o 
   5   3   2     4767.62     4723.31    120.87 o 
   7   3   2       29.07       33.73      4.73 o 
   9   3   2       18.10        9.35      5.62 o 
  11   3   2      396.61      409.48     29.40 o 
  13   3   2      275.74      309.04     11.39 o 
 -14   4   2       57.48       59.76      7.77 o 
 -12   4   2        1.59        3.93      5.83 o 
 -10   4   2       14.83       24.15      4.87 o 
  -8   4   2     1798.00     1859.90     78.99 o 
  -6   4   2      991.92      986.86     25.80 o 
  -4   4   2      404.80      361.20      8.21 o 
  -2   4   2      268.75      239.78      6.02 o 
   0   4   2       24.21       22.49      2.38 o 
   2   4   2     3688.41     3694.46     31.44 o 
   4   4   2     3969.86     4195.26     50.40 o 
   6   4   2      520.69      465.41     10.06 o 
   8   4   2      108.66      112.12      6.39 o 
  10   4   2        6.13        5.02      5.19 o 
  12   4   2      159.82      175.32      9.48 o 
 -13   5   2       30.39       12.65      7.46 o 
 -11   5   2        0.25        8.54      5.66 o 
  -9   5   2      598.11      560.35     31.10 o 
  -7   5   2      325.74      318.53     10.30 o 
  -5   5   2      548.93      555.34     22.93 o 
  -3   5   2      783.46      832.91     11.39 o 
  -1   5   2        2.68        4.24      4.55 o 
   1   5   2      463.49      435.67     15.36 o 
   3   5   2     1818.15     1935.65     17.16 o 
   5   5   2       44.82       44.31      9.21 o 
   7   5   2       40.32       40.74      5.25 o 
   9   5   2        1.36       11.36      5.13 o 
  11   5   2      123.16      123.30     25.24 o 
 -12   6   2        7.47       15.59      6.88 o 
 -10   6   2       10.05        5.89      6.24 o 
  -8   6   2       35.94       17.99      8.60 o 
  -6   6   2     2011.96     2040.85    100.41 o 
  -4   6   2      431.67      426.55     16.36 o 
  -2   6   2        4.12       14.91      5.72 o 
   0   6   2      718.18      710.83      9.52 o 
   2   6   2      471.31      443.06     13.72 o 
   4   6   2     1383.12     1350.96     33.45 o 
   6   6   2      580.17      549.70     39.98 o 
   8   6   2       84.53       89.56      7.63 o 
  10   6   2       59.59       62.64      7.68 o 
  -9   7   2       29.11       33.86      8.31 o 
  -7   7   2       53.74       60.66      7.29 o 
  -5   7   2      254.08      262.05     10.73 o 
  -3   7   2      114.68      127.59      7.62 o 
  -1   7   2        1.67        3.15      5.22 o 
   1   7   2      157.18      142.53      7.76 o 
   3   7   2      167.18      176.38      9.70 o 
   5   7   2        4.62        1.01      5.66 o 
   7   7   2       21.92       10.16      7.46 o 
   9   7   2       70.86       57.41      7.99 o 
  -8   8   2        0.12        7.49      7.49 o 
  -6   8   2        0.09        9.05      6.20 o 
  -4   8   2      436.23      477.78     14.13 o 
  -2   8   2       69.71       76.80      7.85 o 
   0   8   2       16.38       26.83      4.28 o 
   2   8   2      102.02      114.78     12.71 o 
   4   8   2        0.04        5.16      5.82 o 
   6   8   2        4.97        0.31      6.55 o 
   8   8   2       62.70       50.05     11.39 o 
  -5   9   2       92.06       79.12      8.81 o 
  -3   9   2      109.03      116.89      9.69 o 
  -1   9   2      152.53      153.22     10.18 o 
   1   9   2       23.65       27.86      7.30 o 
   3   9   2        0.38        1.68      5.97 o 
 -15   1   3      192.09      194.85     12.47 o 
 -13   1   3      770.15      753.98     18.80 o 
 -11   1   3       24.79       33.35      5.46 o 
  -9   1   3        0.68        1.12      8.98 o 
  -7   1   3        2.01        1.90      7.12 o 
  -5   1   3     6139.67     6377.41     30.35 o 
  -3   1   3    11093.80    10746.85    140.54 o 
  -1   1   3     3256.07     3530.53     17.58 o 
   1   1   3     1304.12     1336.70     12.76 o 
   3   1   3     1166.79     1238.55      9.38 o 
   5   1   3     6837.55     6890.24    116.74 o 
   7   1   3     7140.61     7211.24     39.95 o 
   9   1   3      255.99      245.79      8.02 o 
  11   1   3        2.36        0.38      5.13 o 
  13   1   3       11.69       17.25      6.34 o 
 -14   2   3        1.52       17.20      9.00 o 
 -12   2   3      639.97      610.63     13.53 o 
 -10   2   3      128.44      143.76      6.87 o 
  -8   2   3      490.01      533.23     20.22 o 
  -6   2   3        0.39        2.55      2.55 o 
  -4   2   3     7013.72     6950.30    154.84 o 
  -2   2   3    10521.13     9795.76    475.82 o 
   0   2   3      661.26      683.35      4.79 o 
   2   2   3     1916.64     2090.54     49.45 o 
   4   2   3     3764.46     3948.06     26.62 o 
   6   2   3     1438.31     1333.09     12.82 o 
   8   2   3       38.14       31.43      6.81 o 
  10   2   3        3.84        1.31      4.71 o 
  12   2   3       74.65       86.27      7.30 o 
  14   2   3       12.40       18.23      6.85 o 
 -13   3   3       21.97       14.29      6.14 o 
 -11   3   3      807.97      742.36     35.19 o 
  -9   3   3       21.39       21.16      4.93 o 
  -7   3   3      557.46      515.97     21.73 o 
  -5   3   3      599.31      662.10     37.13 o 
  -3   3   3       90.31       78.89     11.70 o 
  -1   3   3      897.42      943.26     34.62 o 
   1   3   3     2348.96     2614.52     15.35 o 
   3   3   3     1217.30     1548.26     13.89 o 
   5   3   3        1.23        1.13      0.31 o 
   7   3   3      211.88      216.92     12.14 o 
   9   3   3      386.98      345.01     18.51 o 
  11   3   3       54.14       51.46      9.81 o 
  13   3   3       37.24       17.56      8.06 o 
 -14   4   3       29.06       16.01      6.93 o 
 -12   4   3        9.67       19.93      6.11 o 
 -10   4   3       23.10       32.30      5.32 o 
  -8   4   3      337.69      343.72      9.47 o 
  -6   4   3      502.35      525.67     44.33 o 
  -4   4   3     1538.46     1501.82     50.66 o 
  -2   4   3      833.62      834.01      9.76 o 
   0   4   3       38.22       38.16      2.31 o 
   2   4   3     1754.08     1865.96     30.45 o 
   4   4   3      255.23      206.61      7.45 o 
   6   4   3      698.70      651.75     11.43 o 
   8   4   3        0.51        0.32      4.35 o 
  10   4   3      248.84      251.79     13.64 o 
  12   4   3        0.57        5.76      6.58 o 
 -13   5   3        0.54        4.90     12.10 o 
 -11   5   3       81.94       83.42      7.38 o 
  -9   5   3      357.68      330.87     22.12 o 
  -7   5   3        1.91        8.33      4.96 o 
  -5   5   3       44.30       43.75      5.02 o 
  -3   5   3     1880.14     1921.47     16.94 o 
  -1   5   3      508.23      550.40      9.92 o 
   1   5   3       71.75       72.24      4.65 o 
   3   5   3       25.65       24.89      4.25 o 
   5   5   3      976.03      969.50     34.77 o 
   7   5   3      305.44      294.95     13.31 o 
   9   5   3        5.95       17.65     12.16 o 
  11   5   3       22.32       35.16      7.31 o 
 -12   6   3       54.86       77.59     11.01 o 
 -10   6   3        2.35        0.27     10.15 o 
  -8   6   3       29.18       35.23      5.93 o 
  -6   6   3      148.95      164.11     16.46 o 
  -4   6   3       41.40       47.92      5.50 o 
  -2   6   3      293.12      256.32     12.64 o 
   0   6   3      256.28      293.80      5.97 o 
   2   6   3       36.73       46.16      6.03 o 
   4   6   3       31.70       41.53      5.48 o 
   6   6   3      401.09      371.83     12.83 o 
   8   6   3      120.64      107.93      7.86 o 
  10   6   3        6.89       11.72      6.20 o 
  -9   7   3       11.66       12.80      6.80 o 
  -7   7   3      305.75      282.63     13.54 o 
  -5   7   3        3.40        1.74     11.06 o 
  -3   7   3      166.50      166.29     20.94 o 
  -1   7   3      420.29      394.46     10.88 o 
   1   7   3        3.52        7.81      4.69 o 
   3   7   3      134.03      137.21      8.10 o 
   5   7   3       95.44       95.19      8.26 o 
   7   7   3       12.11       13.51      6.37 o 
   9   7   3        0.08        6.69      6.55 o 
  -8   8   3        0.92        8.01      7.88 o 
  -6   8   3       34.13       37.03      6.95 o 
  -4   8   3      717.74      748.48     16.47 o 
  -2   8   3      326.66      355.60     11.72 o 
   0   8   3        1.00        8.73      4.01 o 
   2   8   3       17.22        6.30      5.89 o 
   4   8   3      210.35      195.82     12.80 o 
   6   8   3      169.39      168.04     32.18 o 
  -5   9   3        0.06        4.99      7.05 o 
  -3   9   3       46.05       44.87      8.27 o 
  -1   9   3       21.11       22.33      7.14 o 
   1   9   3       15.49       12.50      9.38 o 
   3   9   3        6.02       11.63      6.57 o 
 -14   0   4      155.66      186.85     13.55 o 
 -12   0   4      549.23      592.98     18.90 o 
 -10   0   4     2481.10     2369.67     28.76 o 
  -8   0   4       89.60      143.01      7.92 o 
  -6   0   4     6933.54     7659.21     38.76 o 
  -4   0   4      136.79      123.33      8.70 o 
  -2   0   4    32605.17    32114.68    242.95 o 
   0   0   4    17196.07    15535.76    121.93 o 
   2   0   4     3043.00     2934.40     19.58 o 
   4   0   4     6636.55     6890.25     34.97 o 
   6   0   4     5925.92     5883.97     37.02 o 
   8   0   4      600.51      528.66     14.88 o 
  10   0   4      423.19      384.69     14.59 o 
  12   0   4      196.88      185.86     13.16 o 
  14   0   4        6.47        1.64      8.73 o 
 -15   1   4        5.31        2.36      6.90 o 
 -13   1   4      292.33      279.53     11.15 o 
 -11   1   4        1.82        2.12      7.44 o 
  -9   1   4       25.43       23.56      4.25 o 
  -7   1   4      125.52      151.87      5.19 o 
  -5   1   4      404.30      408.58      6.39 o 
  -3   1   4     9198.01     8781.02    222.94 o 
  -1   1   4      304.86      310.94      4.43 o 
   1   1   4      758.77      900.47     23.84 o 
   3   1   4      240.08      197.67      4.63 o 
   5   1   4      617.96      758.24      9.14 o 
   7   1   4      916.64      854.64     11.19 o 
   9   1   4     1380.37     1474.39     16.98 o 
  11   1   4       66.21       71.28      7.03 o 
  13   1   4       44.17       49.15      6.71 o 
 -14   2   4       34.27       38.86      6.87 o 
 -12   2   4       11.90        6.33      5.96 o 
 -10   2   4      109.83      106.95      6.64 o 
  -8   2   4       10.27        9.59      2.82 o 
  -6   2   4        0.00        2.56      2.53 o 
  -4   2   4     4791.08     5195.06    121.07 o 
  -2   2   4      924.48      925.57      8.92 o 
   0   2   4     1069.10     1294.07     10.54 o 
   2   2   4      608.96      644.46     18.08 o 
   4   2   4     2956.33     2792.64     89.51 o 
   6   2   4      574.29      502.53      8.61 o 
   8   2   4      996.85      971.14     13.56 o 
  10   2   4      173.26      157.42      7.75 o 
  12   2   4        0.49        3.25      5.75 o 
  14   2   4       39.53       50.75      7.78 o 
 -13   3   4       16.11       13.92      6.08 o 
 -11   3   4      426.91      415.22     11.39 o 
  -9   3   4       63.37       68.03      5.60 o 
  -7   3   4      250.06      242.80      6.97 o 
  -5   3   4       31.96       18.65      6.66 o 
  -3   3   4     1677.79     1745.14     13.14 o 
  -1   3   4     9321.93     8044.99    147.37 o 
   1   3   4      114.40      126.93      4.63 o 
   3   3   4      654.50      714.30     12.69 o 
   5   3   4        4.79        5.28      3.35 o 
   7   3   4     1782.40     1786.40     32.29 o 
   9   3   4      956.89      947.46     30.14 o 
  11   3   4      208.24      202.70      9.44 o 
  13   3   4       73.15       81.91      8.63 o 
 -14   4   4       29.71       44.29     11.20 o 
 -12   4   4       81.42       79.77      7.48 o 
 -10   4   4      988.67      952.62     42.09 o 
  -8   4   4       62.35       58.46      5.21 o 
  -6   4   4      108.36      114.97      5.78 o 
  -4   4   4      142.65      189.55      6.29 o 
  -2   4   4      681.52      577.49      8.59 o 
   0   4   4     4265.14     4304.42     25.22 o 
   2   4   4      105.04      120.73      5.26 o 
   4   4   4      155.54      166.69      7.50 o 
   6   4   4       27.03       28.87      5.59 o 
   8   4   4      534.68      504.04     26.70 o 
  10   4   4        0.18        6.84      5.41 o 
  12   4   4       33.88       18.02     10.11 o 
 -13   5   4        0.76        6.25      6.25 o 
 -11   5   4        5.43        6.93      5.90 o 
  -9   5   4      443.38      432.96     19.69 o 
  -7   5   4       60.42       58.52      5.99 o 
  -5   5   4       14.42       10.09      6.44 o 
  -3   5   4       28.91       30.12      7.13 o 
  -1   5   4        2.52        6.58      3.73 o 
   1   5   4     1082.85     1065.21     20.40 o 
   3   5   4       13.72       15.99      4.08 o 
   5   5   4       50.89       65.03      5.18 o 
   7   5   4        3.87        6.40      4.91 o 
   9   5   4       28.22       20.14      8.13 o 
  11   5   4        3.27        5.82      6.72 o 
 -12   6   4       74.51       77.91     15.51 o 
 -10   6   4      111.47      116.07     10.69 o 
  -8   6   4      128.77      136.01      7.61 o 
  -6   6   4       24.51       31.66      5.54 o 
  -4   6   4      370.85      331.67     16.19 o 
  -2   6   4      703.62      689.75     12.60 o 
   0   6   4      611.45      609.68      8.75 o 
   2   6   4       13.74       22.05      4.60 o 
   4   6   4       10.95       14.32      4.78 o 
   6   6   4      474.62      455.66     12.04 o 
   8   6   4       75.41       81.25     13.53 o 
  10   6   4        2.16        1.70      6.21 o 
  -9   7   4       24.44       38.91      6.27 o 
  -7   7   4      184.38      170.41     20.22 o 
  -5   7   4        6.89        9.32      5.57 o 
  -3   7   4      459.23      468.38     25.16 o 
  -1   7   4      264.41      264.61     11.46 o 
   1   7   4       17.88       17.59      5.57 o 
   3   7   4       80.52       70.94      6.96 o 
   5   7   4        2.90       12.22      5.26 o 
   7   7   4       86.16       87.49     13.66 o 
   9   7   4      123.39      138.50     24.44 o 
  -8   8   4       66.42       63.84      7.82 o 
  -6   8   4       21.76       25.20      6.41 o 
  -4   8   4        0.49       13.84      6.93 o 
  -2   8   4      122.63      115.58      8.66 o 
   0   8   4       37.28       36.78      4.71 o 
   2   8   4        0.36        4.33      5.09 o 
   4   8   4       18.62       18.57      6.64 o 
   6   8   4        6.97        6.63      6.90 o 
  -3   9   4        2.58        7.16      7.16 o 
  -1   9   4       31.93       32.07      7.33 o 
   1   9   4       11.26       12.29      6.52 o 
   3   9   4       10.05       25.82      6.48 o 
 -15   1   5        1.49        0.27      6.32 o 
 -13   1   5       59.51       61.05     11.44 o 
 -11   1   5       72.66       69.54      6.61 o 
  -9   1   5        2.67        5.25      4.98 o 
  -7   1   5      175.02      133.98      7.30 o 
  -5   1   5      571.03      568.14      7.62 o 
  -3   1   5      297.62      339.21      5.48 o 
  -1   1   5     3705.74     3639.95     49.54 o 
   1   1   5     6753.86     6927.00    605.82 o 
   3   1   5      224.88      224.72      5.30 o 
   5   1   5       45.94       45.65      3.45 o 
   7   1   5       30.46       27.32      4.04 o 
   9   1   5      505.93      472.28     18.76 o 
  11   1   5      421.06      440.47     12.15 o 
  13   1   5        9.95       16.82     13.23 o 
 -14   2   5        7.28       16.46      8.61 o 
 -12   2   5      135.01      131.92      7.59 o 
 -10   2   5     1686.41     1651.55     51.88 o 
  -8   2   5     3875.43     3847.48     68.32 o 
  -6   2   5      557.75      634.73     10.43 o 
  -4   2   5     4664.20     4992.04    160.78 o 
  -2   2   5       56.73       58.32      3.48 o 
   0   2   5    13130.48    12367.74    241.25 o 
   2   2   5     3387.23     3413.40     17.77 o 
   4   2   5       24.90       35.67      8.85 o 
   6   2   5      737.44      686.50     18.42 o 
   8   2   5      372.69      343.09     12.38 o 
  10   2   5      793.49      744.57     14.59 o 
  12   2   5       20.43       17.05      8.64 o 
 -13   3   5        9.68        7.76      8.27 o 
 -11   3   5      157.42      174.17      8.38 o 
  -9   3   5       20.98       28.57     13.47 o 
  -7   3   5       99.43      111.46      5.69 o 
  -5   3   5       58.71       61.03      3.98 o 
  -3   3   5      145.49      157.85      5.43 o 
  -1   3   5      798.00      866.40     22.31 o 
   1   3   5      334.46      332.41      6.88 o 
   3   3   5        0.72        0.57      5.10 o 
   5   3   5        9.46        3.43      4.49 o 
   7   3   5        1.97        6.35      5.58 o 
   9   3   5        4.84        4.86      5.73 o 
  11   3   5       58.40       74.26     12.53 o 
  13   3   5        8.14       13.79      7.05 o 
 -14   4   5        7.95       23.02      6.16 o 
 -12   4   5       29.71       29.98      8.67 o 
 -10   4   5      165.65      153.92      9.65 o 
  -8   4   5      927.02      863.12     39.79 o 
  -6   4   5       55.18       55.74      4.67 o 
  -4   4   5      195.61      208.40      8.86 o 
  -2   4   5     4356.54     4523.95    155.98 o 
   0   4   5      156.73      143.83      6.50 o 
   2   4   5     2150.08     2276.18     17.39 o 
   4   4   5      123.21      111.24      5.80 o 
   6   4   5       34.18       29.09      4.90 o 
   8   4   5      981.32      910.27     21.66 o 
  10   4   5      109.23      108.12      8.52 o 
  12   4   5        3.84        6.01      7.98 o 
 -13   5   5      242.24      222.73     10.38 o 
 -11   5   5        7.19        1.01      5.70 o 
  -9   5   5      264.75      286.39      9.81 o 
  -7   5   5       35.35       78.99     30.47 o 
  -5   5   5       44.68       48.58      6.73 o 
  -3   5   5       18.71       13.52      3.89 o 
  -1   5   5     2148.71     2137.54     59.66 o 
   1   5   5     2443.14     2364.87     35.92 o 
   3   5   5       59.94       58.28      4.98 o 
   5   5   5       74.01       72.55      6.16 o 
   7   5   5        0.14        3.03      9.12 o 
   9   5   5      238.39      268.53     10.57 o 
  11   5   5      260.30      248.16     15.76 o 
 -12   6   5       35.27       31.11      8.58 o 
 -10   6   5       24.49       32.85      6.17 o 
  -8   6   5      178.49      181.36     28.83 o 
  -6   6   5      269.22      241.53     21.13 o 
  -4   6   5        0.02        1.39      4.25 o 
  -2   6   5       30.42       30.02      5.02 o 
   0   6   5      210.43      248.95      6.62 o 
   2   6   5      752.11      695.19     17.64 o 
   4   6   5       79.01       85.62      6.42 o 
   6   6   5      174.51      156.53     10.24 o 
   8   6   5       10.95        3.70      5.98 o 
  10   6   5       22.02       24.24      7.27 o 
  -9   7   5        9.26       26.70     14.37 o 
  -7   7   5       59.02       66.41      7.18 o 
  -5   7   5        2.60        5.59      5.32 o 
  -3   7   5       31.39       30.04      7.91 o 
  -1   7   5        9.43        5.81      8.15 o 
   1   7   5      370.71      343.48     10.48 o 
   3   7   5       21.54       28.77     12.61 o 
   5   7   5        8.87        7.08      5.26 o 
   7   7   5       40.41       33.71      7.46 o 
  -8   8   5       64.85       92.24     11.50 o 
  -6   8   5       28.66       39.71      7.33 o 
  -4   8   5       73.39       62.01      7.70 o 
  -2   8   5        6.72       17.22      6.26 o 
   0   8   5      105.33      108.59      6.11 o 
   2   8   5        1.76        4.61      6.65 o 
   4   8   5      178.83      158.46      9.08 o 
   6   8   5       46.05       45.54      7.74 o 
  -3   9   5        0.05        0.22      6.63 o 
  -1   9   5        8.64       12.37      6.65 o 
   1   9   5      150.03      128.99     10.30 o 
 -14   0   6       24.66       16.64     10.74 o 
 -12   0   6      120.80      142.74     10.74 o 
 -10   0   6        2.11        5.30      5.30 o 
  -8   0   6     3620.83     3767.64     32.00 o 
  -6   0   6     8697.38     8693.56     42.97 o 
  -4   0   6      358.70      347.26     10.57 o 
  -2   0   6     9267.19     8420.99    153.34 o 
   0   0   6     2071.77     1980.60     15.19 o 
   2   0   6    13777.99    12071.98    200.66 o 
   4   0   6       34.24       33.29      4.76 o 
   6   0   6      443.31      512.53     15.27 o 
   8   0   6      492.61      461.40     14.92 o 
  10   0   6       45.79       46.61      8.12 o 
  12   0   6     1022.07      990.30     27.38 o 
 -15   1   6      232.56      235.43     11.07 o 
 -13   1   6      261.05      255.06     10.11 o 
 -11   1   6       47.28       56.40      5.78 o 
  -9   1   6      847.02      896.22     15.68 o 
  -7   1   6      321.38      314.88      8.62 o 
  -5   1   6     3610.20     4011.10     19.92 o 
  -3   1   6     1447.48     1341.37     12.32 o 
  -1   1   6     1470.46     1267.19     49.04 o 
   1   1   6     2165.47     2196.81    104.46 o 
   3   1   6     3718.05     3725.31     67.93 o 
   5   1   6       70.38       69.51      5.09 o 
   7   1   6       13.08       11.61      5.46 o 
   9   1   6      393.21      362.07     10.28 o 
  11   1   6       37.23       42.63     17.73 o 
  13   1   6      248.21      286.35     12.16 o 
 -14   2   6       36.79       42.67      6.98 o 
 -12   2   6        6.09        9.03      5.34 o 
 -10   2   6        0.55        3.45     10.85 o 
  -8   2   6      466.01      414.66      9.69 o 
  -6   2   6      998.52     1030.94     11.10 o 
  -4   2   6       43.62       50.17     12.65 o 
  -2   2   6      850.19     1034.61     21.29 o 
   0   2   6     3174.51     3197.03     25.67 o 
   2   2   6        1.57        3.41      2.83 o 
   4   2   6      977.60     1016.37     17.89 o 
   6   2   6      361.43      299.73      7.72 o 
   8   2   6       61.68       71.95      8.18 o 
  10   2   6      461.39      461.20     20.11 o 
  12   2   6       27.34       24.65      7.03 o 
 -13   3   6       34.33       42.08      6.36 o 
 -11   3   6      637.90      595.21     30.74 o 
  -9   3   6       34.24       38.13      5.35 o 
  -7   3   6     1625.09     1505.90     58.82 o 
  -5   3   6       55.86       52.59      5.21 o 
  -3   3   6     1229.32     1402.95     63.15 o 
  -1   3   6       20.09       15.52      3.44 o 
   1   3   6     2359.45     2246.19     18.22 o 
   3   3   6     5641.24     5793.06    100.18 o 
   5   3   6      627.18      633.04     15.05 o 
   7   3   6      821.07      771.35     13.57 o 
   9   3   6        0.31        2.98      5.74 o 
  11   3   6      406.97      429.08     12.69 o 
 -14   4   6       22.08       19.29     13.20 o 
 -12   4   6        0.64        3.04      6.08 o 
 -10   4   6       72.08       59.63     10.81 o 
  -8   4   6      756.44      670.26     49.99 o 
  -6   4   6      999.50     1055.26     86.17 o 
  -4   4   6      118.40      104.51      5.32 o 
  -2   4   6      586.52      635.20     26.54 o 
   0   4   6      118.86      109.06      4.07 o 
   2   4   6      457.39      435.35     23.18 o 
   4   4   6      664.20      584.99     11.05 o 
   6   4   6       11.02       14.19      4.72 o 
   8   4   6      124.52      112.00      7.48 o 
  10   4   6      325.93      310.92     11.24 o 
  12   4   6       56.31       46.12      8.23 o 
 -13   5   6        0.56        3.68      6.59 o 
 -11   5   6       59.51       58.16      6.85 o 
  -9   5   6      113.01      112.13      7.22 o 
  -7   5   6       72.54       90.21      6.58 o 
  -5   5   6       84.78       92.16      6.52 o 
  -3   5   6        6.51       10.94      4.45 o 
  -1   5   6        2.32        2.00      0.62 o 
   1   5   6      114.49      117.19      6.40 o 
   3   5   6      143.00      132.00      7.04 o 
   5   5   6       52.80       58.05      6.74 o 
   7   5   6      144.09      132.12      7.79 o 
   9   5   6      180.26      175.11     10.01 o 
  11   5   6       16.87       29.30      7.65 o 
 -12   6   6        0.98        4.77      6.10 o 
 -10   6   6        3.69        0.42      5.52 o 
  -8   6   6      126.11      140.11     20.69 o 
  -6   6   6      958.81      976.23     47.62 o 
  -4   6   6        2.35       22.96     20.54 o 
  -2   6   6      375.48      371.05      9.93 o 
   0   6   6      795.86      791.42     13.85 o 
   2   6   6      118.38      120.91     10.07 o 
   4   6   6      163.67      158.85      8.04 o 
   6   6   6       33.03       25.56      5.94 o 
   8   6   6       76.60       65.82     13.03 o 
  10   6   6       81.32       83.79      8.98 o 
  -9   7   6       72.70       68.84      7.52 o 
  -7   7   6       10.63       13.47      6.70 o 
  -5   7   6        0.80        0.69      9.47 o 
  -3   7   6       16.56       12.08      5.98 o 
  -1   7   6        6.21       13.49      5.32 o 
   1   7   6      182.81      178.50     13.14 o 
   3   7   6      797.38      748.65     15.55 o 
   5   7   6       46.68       48.64      6.33 o 
   7   7   6        2.09        4.97      6.51 o 
  -8   8   6        4.98        1.37      6.23 o 
  -6   8   6       29.49       37.42      6.46 o 
  -4   8   6       76.04       79.23      7.89 o 
  -2   8   6       17.93        2.01      6.52 o 
   0   8   6       16.48       24.55      4.48 o 
   2   8   6      102.49      103.23      8.39 o 
   4   8   6       23.06       14.72      7.41 o 
   6   8   6        9.36       14.82      9.14 o 
  -3   9   6        0.07       11.88      6.65 o 
  -1   9   6        1.43        4.49      6.35 o 
   1   9   6      114.71      127.68      9.05 o 
 -15   1   7       10.80       13.42      7.32 o 
 -13   1   7      105.06      111.75      8.41 o 
 -11   1   7       23.66       20.56      5.39 o 
  -9   1   7        0.47        1.01      5.99 o 
  -7   1   7      234.16      215.79      7.77 o 
  -5   1   7     1553.06     1343.11     12.27 o 
  -3   1   7     1172.99     1235.51     10.86 o 
  -1   1   7        0.82        2.91      2.91 o 
   1   1   7     1534.94     1690.50     85.84 o 
   3   1   7     1938.59     1924.54     23.03 o 
   5   1   7     3983.91     3879.22     47.31 o 
   7   1   7      400.37      384.16      9.63 o 
   9   1   7      372.77      400.56     10.85 o 
  11   1   7       50.27       54.68      7.50 o 
  13   1   7       16.92       37.43      7.29 o 
 -14   2   7      138.07      156.46      9.31 o 
 -12   2   7        8.21        5.20      5.70 o 
 -10   2   7        1.29        0.99      4.71 o 
  -8   2   7      263.45      270.38      7.91 o 
  -6   2   7     1423.33     1339.39     25.20 o 
  -4   2   7     4949.60     5062.46    155.87 o 
  -2   2   7      168.34      155.05      5.40 o 
   0   2   7     3978.67     4210.73     80.24 o 
   2   2   7     1814.00     1734.68     22.29 o 
   4   2   7     2135.37     1872.41     20.45 o 
   6   2   7       36.04       33.03      4.22 o 
   8   2   7      142.20      142.64      7.94 o 
  10   2   7        6.73        3.75      5.48 o 
  12   2   7      152.93      163.38     27.04 o 
 -13   3   7       34.50       48.17     13.02 o 
 -11   3   7      142.16      154.71     10.71 o 
  -9   3   7       16.12       16.10      5.03 o 
  -7   3   7      162.05      180.04     21.44 o 
  -5   3   7      105.50       95.84      5.21 o 
  -3   3   7      106.52      103.65      5.06 o 
  -1   3   7     2063.36     2294.29     79.50 o 
   1   3   7      838.42      949.03     11.32 o 
   3   3   7      451.98      511.79     10.09 o 
   5   3   7       83.14       82.63      5.24 o 
   7   3   7      152.23      159.23      8.13 o 
   9   3   7      229.98      209.21      9.58 o 
  11   3   7        8.82        1.18     12.74 o 
 -14   4   7       17.27       34.98      6.80 o 
 -12   4   7       81.97       99.23      7.61 o 
 -10   4   7      134.02      119.59      7.59 o 
  -8   4   7        2.66        7.16      4.38 o 
  -6   4   7     1244.54     1308.07     59.21 o 
  -4   4   7     1570.70     1713.98     56.21 o 
  -2   4   7       29.44       35.79      4.25 o 
   0   4   7      358.35      395.76     12.15 o 
   2   4   7     1889.54     1907.07     59.66 o 
   4   4   7      126.56      128.89      6.56 o 
   6   4   7      321.69      275.29     15.04 o 
   8   4   7       61.15       61.01      7.12 o 
  10   4   7        4.70        1.19      6.54 o 
 -13   5   7       36.13       39.14      6.85 o 
 -11   5   7        8.64       22.77      5.91 o 
  -9   5   7      239.57      233.21     18.75 o 
  -7   5   7       82.90       75.80     13.74 o 
  -5   5   7      869.94      824.83     49.70 o 
  -3   5   7       50.97       57.24      5.53 o 
  -1   5   7      238.04      255.64      7.69 o 
   1   5   7      280.07      290.43      8.40 o 
   3   5   7      175.06      155.28     10.96 o 
   5   5   7     2839.10     2759.77     32.59 o 
   7   5   7        9.35        9.98      5.33 o 
   9   5   7       52.65       65.62      7.89 o 
 -10   6   7       35.07       41.73      6.31 o 
  -8   6   7      176.89      176.10     10.58 o 
  -6   6   7        1.28       12.36      5.87 o 
  -4   6   7      165.76      169.40      8.02 o 
  -2   6   7       19.51       18.60      5.96 o 
   0   6   7        8.18        6.91      3.39 o 
   2   6   7       57.30       58.17      6.42 o 
   4   6   7       88.70       97.28     10.63 o 
   6   6   7       88.74       88.75      7.81 o 
   8   6   7       19.55       22.05      5.98 o 
  -9   7   7        0.53        5.64      6.02 o 
  -7   7   7       68.18       72.60      8.66 o 
  -5   7   7       15.16       14.38      7.32 o 
  -3   7   7      181.87      186.20     19.52 o 
  -1   7   7       18.28       14.92      5.82 o 
   1   7   7        3.64       13.53      5.41 o 
   3   7   7      545.24      553.52     18.29 o 
   5   7   7        7.21        9.62      9.93 o 
   7   7   7       48.73       42.15      7.78 o 
  -6   8   7       38.44       34.70      6.82 o 
  -4   8   7      118.48      137.78     22.68 o 
  -2   8   7       27.03       19.70      6.79 o 
   0   8   7      150.49      158.31     10.04 o 
   2   8   7        1.24        7.23      7.23 o 
   4   8   7       62.60       73.84     11.36 o 
 -14   0   8       70.60       75.96     11.69 o 
 -12   0   8     1571.21     1663.01     28.81 o 
 -10   0   8        7.51        3.70      7.93 o 
  -8   0   8       18.92       29.78      9.19 o 
  -6   0   8     4445.56     4892.50     34.74 o 
  -4   0   8      438.55      437.37      8.77 o 
  -2   0   8    15250.96    14542.03    228.49 o 
   0   0   8      757.15      852.36     12.06 o 
   2   0   8     5988.25     6182.84     37.44 o 
   4   0   8      570.97      541.93     13.64 o 
   6   0   8     2883.87     2745.67     30.61 o 
   8   0   8        9.28        8.57      8.03 o 
  10   0   8      527.69      548.66     20.08 o 
  12   0   8       91.87       88.58     12.50 o 
 -15   1   8        2.18        9.00     10.07 o 
 -13   1   8       12.67        7.38      6.34 o 
 -11   1   8       36.29       52.38      5.95 o 
  -9   1   8       70.87       83.96      5.16 o 
  -7   1   8      161.80      147.30      6.03 o 
  -5   1   8      774.75      715.00      9.48 o 
  -3   1   8     2191.61     2378.49     45.70 o 
  -1   1   8        0.22        3.11      2.89 o 
   1   1   8      219.62      237.43      6.64 o 
   3   1   8      434.23      500.41      8.67 o 
   5   1   8     1319.32     1377.33     15.70 o 
   7   1   8      410.10      386.56     33.64 o 
   9   1   8      168.34      160.24      8.61 o 
  11   1   8      291.67      272.08     11.14 o 
 -14   2   8      133.33      108.62      8.73 o 
 -12   2   8       29.25       23.10      6.61 o 
 -10   2   8      506.30      511.01     21.63 o 
  -8   2   8      608.12      606.95     21.32 o 
  -6   2   8       20.85       24.09      4.07 o 
  -4   2   8     4376.85     4843.21    190.73 o 
  -2   2   8      392.99      380.18     30.34 o 
   0   2   8        3.63        4.45      2.43 o 
   2   2   8       16.88       21.01      3.14 o 
   4   2   8     1729.17     1732.17     16.29 o 
   6   2   8        0.18        7.57      4.45 o 
   8   2   8      575.58      586.64     13.25 o 
  10   2   8       82.86       88.96      7.56 o 
  12   2   8       30.66       32.99      7.89 o 
 -13   3   8        5.83        1.66      6.28 o 
 -11   3   8       19.90       21.03      5.92 o 
  -9   3   8        8.94        7.92      5.13 o 
  -7   3   8       24.76       23.55      4.58 o 
  -5   3   8      538.51      523.12      9.71 o 
  -3   3   8     2069.51     1789.18     63.69 o 
  -1   3   8      300.32      293.49      7.43 o 
   1   3   8       44.29       41.73      4.14 o 
   3   3   8       64.54       48.31      4.87 o 
   5   3   8      759.49      726.56     29.69 o 
   7   3   8     2053.94     2028.79     22.01 o 
   9   3   8        9.17        3.28      9.48 o 
  11   3   8       47.62       45.55      7.98 o 
 -12   4   8        2.73       11.48      5.73 o 
 -10   4   8       22.29       42.95     12.16 o 
  -8   4   8      635.07      596.21     34.63 o 
  -6   4   8      205.17      224.84      7.82 o 
  -4   4   8       85.62       87.82     12.25 o 
  -2   4   8      692.99      695.54     15.74 o 
   0   4   8        0.48        0.26      2.49 o 
   2   4   8      216.81      235.45      7.79 o 
   4   4   8      620.40      614.01     26.04 o 
   6   4   8       76.75       76.62      7.04 o 
   8   4   8      218.73      236.26     11.74 o 
  10   4   8        3.16       16.93      6.17 o 
 -11   5   8        2.36        2.10     10.21 o 
  -9   5   8       11.11        9.00      6.04 o 
  -7   5   8       36.01       34.09      5.79 o 
  -5   5   8       65.21       72.94      6.11 o 
  -3   5   8        3.42        6.15      9.88 o 
  -1   5   8       69.95       69.32      5.65 o 
   1   5   8       18.86       14.16      4.37 o 
   3   5   8      349.75      347.67      9.76 o 
   5   5   8       25.01       35.85      6.56 o 
   7   5   8       31.15       21.34      6.11 o 
   9   5   8        0.68        5.17      6.54 o 
 -10   6   8        4.71        0.18     10.46 o 
  -8   6   8        0.77        2.19      7.04 o 
  -6   6   8       63.42       72.13      6.52 o 
  -4   6   8      355.77      353.86     27.63 o 
  -2   6   8      102.66      105.62      6.93 o 
   0   6   8        0.32        4.93      3.51 o 
   2   6   8      186.24      188.11      8.50 o 
   4   6   8       54.22       67.06      6.58 o 
   6   6   8      295.12      309.38     12.60 o 
   8   6   8        3.94        0.22      6.55 o 
  -9   7   8       28.25       27.49      8.15 o 
  -7   7   8      101.12       92.51      8.01 o 
  -5   7   8       60.37       51.08      8.70 o 
  -3   7   8      292.05      266.72     10.22 o 
  -1   7   8       20.42       25.03      5.92 o 
   1   7   8       20.22       14.91      8.84 o 
   3   7   8        6.26        9.39      5.88 o 
   5   7   8       50.40       44.44      6.97 o 
   7   7   8      318.34      297.07     12.58 o 
  -6   8   8       95.52       78.36     10.18 o 
  -4   8   8        1.47       10.02      6.92 o 
  -2   8   8        5.24       13.65      5.97 o 
   0   8   8       20.62       16.38      5.74 o 
   2   8   8       18.53       14.01     13.53 o 
   4   8   8       15.63       15.97      6.72 o 
 -15   1   9       89.01       76.73      8.71 o 
 -13   1   9        6.05       13.72      6.56 o 
 -11   1   9       23.15       30.05      5.75 o 
  -9   1   9        6.19        7.94      8.60 o 
  -7   1   9       80.93       77.08      5.12 o 
  -5   1   9       47.31       53.11      4.88 o 
  -3   1   9     2102.32     2133.52     53.38 o 
  -1   1   9     2278.93     1894.39    213.96 o 
   1   1   9      198.43      179.36      8.88 o 
   3   1   9      304.20      279.91      7.39 o 
   5   1   9      820.93      775.46     12.57 o 
   7   1   9     1773.90     1771.24     38.94 o 
   9   1   9      434.12      454.89     12.16 o 
  11   1   9        1.49        0.99     10.89 o 
 -14   2   9       12.26       13.73      6.69 o 
 -12   2   9      207.67      211.38     15.02 o 
 -10   2   9      790.64      722.43     13.63 o 
  -8   2   9       66.21       77.27      5.55 o 
  -6   2   9      684.36      719.43     10.82 o 
  -4   2   9      367.10      324.42      7.81 o 
  -2   2   9      212.64      184.25      5.24 o 
   0   2   9     5797.73     6255.90     75.52 o 
   2   2   9       46.19       42.00      4.23 o 
   4   2   9      630.45      583.17     24.64 o 
   6   2   9       74.06       67.37      5.56 o 
   8   2   9      233.18      244.38     14.33 o 
  10   2   9      221.25      235.98     10.16 o 
 -13   3   9       28.48       23.29      6.07 o 
 -11   3   9       43.45       43.20     15.18 o 
  -9   3   9       71.30       71.59     16.01 o 
  -7   3   9       12.80       13.43      4.22 o 
  -5   3   9      381.46      350.63     20.13 o 
  -3   3   9      533.77      597.06     39.63 o 
  -1   3   9        3.64        3.77      7.61 o 
   1   3   9       18.42       19.44      5.04 o 
   3   3   9      268.07      319.40      8.60 o 
   5   3   9      356.02      349.26     17.29 o 
   7   3   9       29.78       28.89      6.86 o 
   9   3   9        0.70        1.35      6.31 o 
  11   3   9       34.42       31.50      7.56 o 
 -12   4   9        6.79        5.91     10.85 o 
 -10   4   9      415.59      382.22     16.52 o 
  -8   4   9      121.81      103.30      6.79 o 
  -6   4   9       15.84       14.33      5.28 o 
  -4   4   9       75.06       80.05     10.71 o 
  -2   4   9     1964.01     2188.17    104.62 o 
   0   4   9       32.72       34.89      3.43 o 
   2   4   9      174.61      176.32      7.23 o 
   4   4   9       11.46       28.40      8.25 o 
   6   4   9      147.69      147.41      8.39 o 
   8   4   9      104.62      126.89      8.08 o 
  10   4   9       39.00       38.29      7.30 o 
 -11   5   9       10.59       10.52      2.83 o 
  -9   5   9      117.97      115.32      8.49 o 
  -7   5   9      152.50      158.36      7.86 o 
  -5   5   9      105.78      124.92      8.82 o 
  -3   5   9       17.67        7.26      5.14 o 
  -1   5   9     1403.85     1300.55     76.93 o 
   1   5   9      435.94      436.62     10.72 o 
   3   5   9       16.39       14.55      7.55 o 
   5   5   9       28.78       32.94      6.20 o 
   7   5   9      133.95      147.61      9.17 o 
   9   5   9      334.08      327.52     17.87 o 
 -10   6   9       31.12       36.10      6.63 o 
  -8   6   9      147.37      142.82     25.70 o 
  -6   6   9      207.91      182.60     10.65 o 
  -4   6   9      119.72      106.29      7.72 o 
  -2   6   9      213.27      211.48      9.05 o 
   0   6   9        5.38        7.18      3.87 o 
   2   6   9       14.24        6.59      5.57 o 
   4   6   9      197.27      178.67      9.29 o 
   6   6   9        3.54        4.72      6.67 o 
   8   6   9        0.26        6.38      7.06 o 
  -9   7   9       16.01       42.31     10.06 o 
  -7   7   9        0.70        5.22      5.36 o 
  -5   7   9       54.60       63.77     10.80 o 
  -3   7   9       32.26       24.33      6.90 o 
  -1   7   9      124.68      144.69      8.34 o 
   1   7   9      209.02      197.60      9.53 o 
   3   7   9        3.58        2.03      9.25 o 
   5   7   9       52.53       43.96      7.82 o 
  -6   8   9       23.78       22.49     11.57 o 
  -4   8   9      228.56      219.55     16.52 o 
  -2   8   9       26.07       23.79      7.05 o 
   0   8   9       28.14       24.81      4.84 o 
   2   8   9       43.47       50.73      8.22 o 
 -14   0  10       53.90       73.92     11.01 o 
 -12   0  10        4.87        9.01      7.42 o 
 -10   0  10      295.47      266.18     14.23 o 
  -8   0  10      170.29      166.80      9.90 o 
  -6   0  10      278.20      250.40     10.30 o 
  -4   0  10     1259.68     1427.40     19.31 o 
  -2   0  10       60.37       72.99      7.70 o 
   0   0  10     1170.98      976.71     14.91 o 
   2   0  10     1352.47     1472.26     21.02 o 
   4   0  10      830.80      760.52     17.88 o 
   6   0  10      184.26      166.64     10.62 o 
   8   0  10      127.45      141.80     11.82 o 
  10   0  10      168.44      175.14     13.52 o 
 -13   1  10      191.65      167.31      9.42 o 
 -11   1  10      130.28      112.89      7.23 o 
  -9   1  10      530.28      502.91     11.44 o 
  -7   1  10      106.43       89.38      9.31 o 
  -5   1  10        3.44        3.44      3.44 o 
  -3   1  10        9.92        6.07     10.24 o 
  -1   1  10     1918.32     1878.13    219.79 o 
   1   1  10       11.94        0.08      9.12 o 
   3   1  10     1082.65     1023.50     13.02 o 
   5   1  10        2.73        3.10      4.56 o 
   7   1  10      260.32      267.59      9.43 o 
   9   1  10      369.37      367.80     11.96 o 
  11   1  10        5.44       12.40      6.35 o 
 -14   2  10        0.08        7.46      6.29 o 
 -12   2  10       12.10       18.04      6.02 o 
 -10   2  10       45.70       50.99      5.99 o 
  -8   2  10      202.67      184.11      8.62 o 
  -6   2  10       51.58       69.61      4.97 o 
  -4   2  10      223.01      218.35      6.92 o 
  -2   2  10      232.83      242.89     15.48 o 
   0   2  10        8.83        3.48      3.02 o 
   2   2  10      187.08      142.04     16.16 o 
   4   2  10       14.90        2.58      4.59 o 
   6   2  10        3.29        7.62      4.83 o 
   8   2  10       12.74       18.56      6.00 o 
  10   2  10       29.83       33.92     15.64 o 
 -13   3  10        0.16        6.20      6.20 o 
 -11   3  10      218.06      199.28      9.08 o 
  -9   3  10       82.95      102.15      6.71 o 
  -7   3  10      808.17      818.86     39.52 o 
  -5   3  10        2.32        2.14      3.78 o 
  -3   3  10      743.70      817.99     68.98 o 
  -1   3  10      367.33      340.76     31.27 o 
   1   3  10     3249.78     3055.56    131.02 o 
   3   3  10      718.87      723.86     27.57 o 
   5   3  10        0.01        1.60      5.34 o 
   7   3  10      731.49      789.17     15.63 o 
   9   3  10      556.32      606.82     24.82 o 
 -12   4  10       39.38       41.69      6.90 o 
 -10   4  10      147.96      141.41     11.04 o 
  -8   4  10      447.23      418.85     22.86 o 
  -6   4  10      112.27      114.73      8.04 o 
  -4   4  10       39.48       33.91      6.81 o 
  -2   4  10      390.80      397.58     10.21 o 
   0   4  10     1049.65      988.38     34.33 o 
   2   4  10     1348.48     1319.02     30.19 o 
   4   4  10       97.51      105.08      6.80 o 
   6   4  10       40.91       44.56      6.13 o 
   8   4  10       25.77       30.48      6.75 o 
  10   4  10       92.93       74.35      9.96 o 
 -11   5  10       23.71       26.83     18.06 o 
  -9   5  10      124.90      114.91     12.50 o 
  -7   5  10        5.18        6.03      5.03 o 
  -5   5  10        2.47        7.38      5.84 o 
  -3   5  10        0.10        3.63      4.76 o 
  -1   5  10      220.41      216.71      8.88 o 
   1   5  10      508.32      503.74     31.27 o 
   3   5  10       97.56      116.17      7.18 o 
   5   5  10      176.11      181.82     10.34 o 
   7   5  10       34.60       40.75     12.96 o 
   9   5  10       73.94       88.10      9.14 o 
 -10   6  10       35.82       52.89      6.69 o 
  -8   6  10      111.72      103.88      7.54 o 
  -6   6  10       72.98       80.67     14.97 o 
  -4   6  10      126.73      126.52     11.86 o 
  -2   6  10      482.12      495.84     16.49 o 
   0   6  10      773.83      824.00     22.74 o 
   2   6  10        1.41        4.06      7.59 o 
   4   6  10       54.84       61.96      6.71 o 
   6   6  10       54.20       47.07      7.72 o 
  -7   7  10        9.37       14.46      6.42 o 
  -5   7  10        0.64        9.91      5.13 o 
  -3   7  10        9.59        3.00     10.13 o 
  -1   7  10       74.57       73.26      7.71 o 
   1   7  10       25.58       35.68      6.81 o 
   3   7  10       64.80       54.22      7.35 o 
   5   7  10        8.43        6.43      7.72 o 
  -4   8  10       27.46       29.56      7.29 o 
  -2   8  10      104.95       97.65     12.89 o 
   0   8  10       37.17       37.31      4.95 o 
 -13   1  11        0.10        1.09      6.06 o 
 -11   1  11        4.06        2.62      5.56 o 
  -9   1  11        0.07        3.09      6.00 o 
  -7   1  11     1785.23     1791.62     43.51 o 
  -5   1  11     2920.97     3062.49     36.47 o 
  -3   1  11       56.40       56.70      4.51 o 
  -1   1  11      311.05      298.05     25.05 o 
   1   1  11      796.42      690.07     28.13 o 
   3   1  11     1412.95     1377.94     17.44 o 
   5   1  11     2194.93     2167.47     22.14 o 
   7   1  11       59.21       66.63      7.33 o 
   9   1  11      301.49      321.64     14.48 o 
  11   1  11      160.78      157.09     14.86 o 
 -14   2  11        5.14       13.04      6.59 o 
 -12   2  11        0.70        4.92     16.72 o 
 -10   2  11      419.68      468.26     11.63 o 
  -8   2  11      252.55      248.11      8.79 o 
  -6   2  11        1.79        1.77      4.08 o 
  -4   2  11        0.23        0.00      4.03 o 
  -2   2  11      174.39      163.80      7.80 o 
   0   2  11      226.89      220.70     12.76 o 
   2   2  11     2472.35     2206.24    178.57 o 
   4   2  11      390.45      380.12     10.15 o 
   6   2  11      550.90      557.89     12.66 o 
   8   2  11        5.89        0.29     13.24 o 
  10   2  11        0.54       10.71      6.30 o 
 -13   3  11      163.87      157.29     21.17 o 
 -11   3  11       16.65        7.73      7.53 o 
  -9   3  11      216.95      179.70      8.10 o 
  -7   3  11       10.78        2.24      9.20 o 
  -5   3  11        7.77       12.84      4.72 o 
  -3   3  11      549.05      600.21     29.59 o 
  -1   3  11      144.03      152.34      6.70 o 
   1   3  11        1.91        5.40      5.95 o 
   3   3  11      735.98      724.72     36.90 o 
   5   3  11       81.71       61.05      6.82 o 
   7   3  11       12.63        3.10      6.44 o 
   9   3  11      135.49      150.22     21.98 o 
 -12   4  11      143.07      125.52      9.24 o 
 -10   4  11        9.07       13.23      6.03 o 
  -8   4  11       21.02       21.39      5.54 o 
  -6   4  11       65.13       58.29      6.04 o 
  -4   4  11      138.59      131.28     14.47 o 
  -2   4  11       24.25       31.68      5.57 o 
   0   4  11      989.35     1056.45     34.24 o 
   2   4  11      100.29       94.90      8.93 o 
   4   4  11       12.88       14.91     11.22 o 
   6   4  11        0.36        7.69      5.17 o 
   8   4  11      174.13      177.18     10.35 o 
 -11   5  11        0.03        6.14      6.14 o 
  -9   5  11        5.21        0.18      5.56 o 
  -7   5  11       46.82       59.47      6.74 o 
  -5   5  11      231.82      209.75      8.89 o 
  -3   5  11      209.20      200.58      8.75 o 
  -1   5  11      557.84      577.75     43.70 o 
   1   5  11       25.50       20.74      8.17 o 
   3   5  11      501.13      501.84     12.69 o 
   5   5  11       23.31       10.54      6.64 o 
   7   5  11       24.93       34.39      7.41 o 
 -10   6  11        0.50        2.70      5.89 o 
  -8   6  11       46.70       39.37      6.45 o 
  -6   6  11       62.22       67.27      6.99 o 
  -4   6  11        0.06        3.51      5.67 o 
  -2   6  11      518.87      539.84     13.35 o 
   0   6  11       32.76       23.83      7.08 o 
   2   6  11      239.50      212.09      9.61 o 
   4   6  11       98.02       95.19      7.95 o 
   6   6  11       22.52       20.32      6.72 o 
  -7   7  11       24.68       24.46      6.63 o 
  -5   7  11       37.64       38.97      6.50 o 
  -3   7  11        1.55        6.51      6.51 o 
  -1   7  11       20.15       16.41      6.54 o 
   1   7  11      280.06      266.91     11.03 o 
   3   7  11       24.37       21.92      6.73 o 
  -2   8  11        8.34       15.66      6.37 o 
 -14   0  12        8.23       26.25      9.77 o 
 -12   0  12       56.06       40.90     10.49 o 
 -10   0  12       99.10       73.46     10.49 o 
  -8   0  12     3914.79     4213.29     41.10 o 
  -6   0  12      445.39      435.93     14.38 o 
  -4   0  12        2.87        8.06      5.05 o 
  -2   0  12        0.78       11.16      5.83 o 
   0   0  12      966.13      996.84     15.49 o 
   2   0  12      657.15      678.24     17.48 o 
   4   0  12     4754.12     4832.61     45.58 o 
   6   0  12       78.64       73.09     11.20 o 
   8   0  12      127.70      146.91     11.80 o 
  10   0  12       28.88       31.45     10.13 o 
 -13   1  12      101.99       88.87      8.22 o 
 -11   1  12      325.37      297.90     12.82 o 
  -9   1  12      269.47      271.38      9.61 o 
  -7   1  12        9.92        6.37      5.31 o 
  -5   1  12      793.20      681.68     12.38 o 
  -3   1  12     1246.55     1258.44    107.85 o 
  -1   1  12      509.57      488.40     66.30 o 
   1   1  12       19.30        4.71      9.67 o 
   3   1  12      375.91      358.32     10.19 o 
   5   1  12       79.26       81.15     12.98 o 
   7   1  12     1053.48     1072.17     18.29 o 
   9   1  12      107.22      114.96     15.69 o 
 -12   2  12        1.26        1.97     11.02 o 
 -10   2  12      390.25      431.78     15.16 o 
  -8   2  12      127.03      138.75      8.90 o 
  -6   2  12      556.75      498.22     25.71 o 
  -4   2  12       28.66       30.55      5.15 o 
  -2   2  12      401.84      359.53     50.62 o 
   0   2  12       89.82      103.17      6.26 o 
   2   2  12     1552.71     1523.31    148.70 o 
   4   2  12       36.33       38.21      5.72 o 
   6   2  12      186.25      188.64      9.49 o 
   8   2  12       21.26       19.12      6.30 o 
  10   2  12      122.92      117.29     13.50 o 
 -13   3  12        9.79        6.67      6.98 o 
 -11   3  12       44.73       54.35     19.75 o 
  -9   3  12        8.78        6.47      7.47 o 
  -7   3  12       97.06       82.98      6.16 o 
  -5   3  12     1462.32     1388.07    135.77 o 
  -3   3  12     1242.33     1326.06    100.46 o 
  -1   3  12        0.18        2.91      4.49 o 
   1   3  12      909.72      865.38     41.84 o 
   3   3  12        5.43        2.05      4.85 o 
   5   3  12      974.00      991.06     35.92 o 
   7   3  12       26.63       29.73      7.03 o 
   9   3  12       27.12       21.30      8.76 o 
 -12   4  12      148.05      175.52     11.54 o 
 -10   4  12        9.56        8.62      5.65 o 
  -8   4  12      102.38       95.75      7.07 o 
  -6   4  12        9.91       23.80      9.33 o 
  -4   4  12        9.19       10.43      6.32 o 
  -2   4  12       50.07       45.75      9.47 o 
   0   4  12      769.33      763.58     25.72 o 
   2   4  12      101.65       83.27      7.23 o 
   4   4  12      149.87      146.34      8.12 o 
   6   4  12       79.76       82.26      8.23 o 
   8   4  12       12.23       17.65      7.81 o 
 -11   5  12      123.56      141.17     25.52 o 
  -9   5  12       54.37       54.16      8.74 o 
  -7   5  12       66.83       65.84     19.23 o 
  -5   5  12       61.85       58.61      6.62 o 
  -3   5  12       36.20       42.50      6.57 o 
  -1   5  12      166.98      172.32     21.88 o 
   1   5  12      161.05      149.33     15.79 o 
   3   5  12      309.52      317.26     11.19 o 
   5   5  12        0.92        0.90      6.17 o 
   7   5  12        6.99        5.31      9.34 o 
  -8   6  12        0.02        3.73      5.39 o 
  -6   6  12       69.48       93.22     10.60 o 
  -4   6  12       17.65       22.17      6.14 o 
  -2   6  12       27.86       27.00      7.22 o 
   0   6  12        3.77        5.50      5.88 o 
   2   6  12        4.50        4.74      6.73 o 
   4   6  12       59.85       61.83      7.52 o 
  -7   7  12       32.93       37.92      6.83 o 
  -5   7  12       65.02       73.04      7.93 o 
  -3   7  12      128.40      137.30     19.88 o 
  -1   7  12      262.92      239.10     11.38 o 
   1   7  12      110.11      121.63      8.64 o 
   3   7  12       45.93       52.03      7.66 o 
 -13   1  13        0.39        6.08      6.70 o 
 -11   1  13        6.45        1.23      6.24 o 
  -9   1  13       92.99      101.63      9.40 o 
  -7   1  13      282.23      271.05     23.92 o 
  -5   1  13       36.20       36.01      8.52 o 
  -3   1  13      744.16      674.41     22.60 o 
  -1   1  13      466.70      429.46     48.04 o 
   1   1  13      257.52      237.88     13.29 o 
   3   1  13      434.27      423.98     14.45 o 
   5   1  13       91.26      105.44      7.78 o 
   7   1  13       20.62       23.64      6.43 o 
   9   1  13        3.27        0.58      6.39 o 
 -12   2  13       56.81       76.78     14.02 o 
 -10   2  13      334.05      316.28     14.62 o 
  -8   2  13       56.45       51.48      6.87 o 
  -6   2  13     2261.34     2352.41    133.87 o 
  -4   2  13       28.08       29.66      4.99 o 
  -2   2  13      205.00      190.87     22.97 o 
   0   2  13       33.16       33.73      4.00 o 
   2   2  13        5.03        2.97      5.33 o 
   4   2  13      313.67      331.59     11.53 o 
   6   2  13      789.09      759.21     16.74 o 
   8   2  13       70.71       77.52      8.62 o 
 -11   3  13       32.81       25.36      7.03 o 
  -9   3  13      282.52      290.72     10.19 o 
  -7   3  13      144.51      129.22      7.57 o 
  -5   3  13      104.61      110.66     14.02 o 
  -3   3  13      587.59      616.15     46.09 o 
  -1   3  13      193.30      177.97      8.40 o 
   1   3  13       36.17       24.44      5.80 o 
   3   3  13       10.42        9.94      5.44 o 
   5   3  13        0.38        8.58      6.44 o 
   7   3  13       44.40       39.49      7.74 o 
 -10   4  13       16.72       14.62      6.29 o 
  -8   4  13      147.84      173.34      8.77 o 
  -6   4  13       13.37       14.89      6.31 o 
  -4   4  13     1376.41     1527.86    142.59 o 
  -2   4  13        0.74        8.79      5.76 o 
   0   4  13       34.86       34.69      4.37 o 
   2   4  13       47.49       53.50      6.68 o 
   4   4  13      136.22      156.79      9.81 o 
   6   4  13       87.42       70.68      8.58 o 
  -9   5  13       41.99       33.72      6.86 o 
  -7   5  13      108.28      124.15      7.85 o 
  -5   5  13        0.10        3.45      5.89 o 
  -3   5  13      972.66     1018.83     58.08 o 
  -1   5  13      659.78      663.64     35.69 o 
   1   5  13       33.72       33.73      7.08 o 
   3   5  13      208.45      224.30     10.04 o 
   5   5  13      134.22      151.60      9.68 o 
  -8   6  13       26.59       30.32      6.77 o 
  -6   6  13       20.07       16.41     12.62 o 
  -4   6  13        8.45       14.69      7.12 o 
  -2   6  13      379.48      388.02     12.73 o 
   0   6  13       72.31       73.90      5.38 o 
   2   6  13       24.01       11.88      8.14 o 
   4   6  13       15.04        2.82      7.21 o 
  -5   7  13      166.17      166.92      9.75 o 
  -3   7  13        0.19        2.36      7.52 o 
  -1   7  13       56.92       64.26     19.81 o 
   1   7  13       65.59       66.30     16.48 o 
 -12   0  14       17.80       22.17      9.79 o 
 -10   0  14      205.96      203.80     13.52 o 
  -8   0  14      784.25      883.23     22.26 o 
  -6   0  14       57.05       75.69      8.69 o 
  -4   0  14     1084.70     1132.54     22.08 o 
  -2   0  14       17.98       21.18      6.18 o 
   0   0  14     1711.66     1689.54     22.11 o 
   2   0  14        0.90        2.68      7.50 o 
   4   0  14      141.15      124.77     11.73 o 
   6   0  14      186.95      169.41     13.85 o 
   8   0  14      102.17      125.97     12.17 o 
 -13   1  14        5.90        0.45     11.92 o 
 -11   1  14      110.45      124.37      8.80 o 
  -9   1  14        0.34        3.11      8.08 o 
  -7   1  14      133.95      121.57      7.73 o 
  -5   1  14      312.93      301.93      9.32 o 
  -3   1  14      806.49      731.41     27.32 o 
  -1   1  14       44.92       13.77     20.18 o 
   1   1  14      395.79      351.30     13.34 o 
   3   1  14      169.49      178.68      8.77 o 
   5   1  14       32.53       35.78      6.04 o 
   7   1  14      115.47      136.77      8.78 o 
 -12   2  14       16.44        6.57      6.80 o 
 -10   2  14      150.10      175.43     20.44 o 
  -8   2  14       25.75       17.31      6.62 o 
  -6   2  14       29.34       21.69      6.26 o 
  -4   2  14       22.35       11.34      5.59 o 
  -2   2  14      646.96      573.97     88.26 o 
   0   2  14       31.53       34.47      4.45 o 
   2   2  14      380.20      342.27     37.03 o 
   4   2  14       16.14       16.50      5.92 o 
   6   2  14       39.44       23.02      7.40 o 
   8   2  14       28.30       30.63      7.27 o 
 -11   3  14        7.41       14.22      6.39 o 
  -9   3  14        3.18        8.17      5.95 o 
  -7   3  14        6.86       12.72     11.95 o 
  -5   3  14      265.97      264.11     34.16 o 
  -3   3  14        1.61        0.83      5.89 o 
  -1   3  14     1426.95     1484.31    178.16 o 
   1   3  14       38.39       35.56      6.35 o 
   3   3  14       16.91       18.07      6.01 o 
   5   3  14      483.33      537.16     14.71 o 
   7   3  14      208.82      236.62     26.49 o 
 -10   4  14       17.40       23.86      6.24 o 
  -8   4  14        4.78        4.13      8.48 o 
  -6   4  14      201.37      187.09      9.25 o 
  -4   4  14      207.59      252.68     19.92 o 
  -2   4  14       73.42       69.61      7.06 o 
   0   4  14       15.17       18.69      9.04 o 
   2   4  14       57.27       59.99      6.99 o 
   4   4  14      174.74      181.33     10.34 o 
   6   4  14       50.00       53.50      8.51 o 
  -9   5  14       17.57       12.02      6.54 o 
  -7   5  14        9.06        2.26      6.28 o 
  -5   5  14       33.87       39.73      6.93 o 
  -3   5  14      102.01      120.38      9.40 o 
  -1   5  14       78.99       82.70     13.81 o 
   1   5  14       38.67       45.18      6.56 o 
   3   5  14       60.33       55.28     12.04 o 
   5   5  14       84.11       85.38      9.18 o 
  -6   6  14       13.37       11.48      3.15 o 
  -4   6  14       63.84       53.74      9.70 o 
  -2   6  14      193.01      210.64     41.60 o 
   0   6  14       10.62       16.21      4.40 o 
   2   6  14       52.41       58.08      7.04 o 
 -11   1  15       38.83       39.12      8.01 o 
  -9   1  15      160.84      181.82      9.19 o 
  -7   1  15      110.48      101.98      7.53 o 
  -5   1  15       22.84       16.73      5.67 o 
  -3   1  15      319.32      298.37     10.66 o 
  -1   1  15     1154.81     1001.36    136.22 o 
   1   1  15      643.58      631.45     28.79 o 
   3   1  15      125.79      129.75      8.20 o 
   5   1  15       29.06       36.97      6.43 o 
   7   1  15      194.67      219.70     10.26 o 
 -12   2  15        5.12        9.53      9.76 o 
 -10   2  15       11.12       22.89      6.47 o 
  -8   2  15      126.36      134.42      8.45 o 
  -6   2  15       18.01       26.25      5.70 o 
  -4   2  15      152.70      161.21     16.72 o 
  -2   2  15       42.78       28.67     33.28 o 
   0   2  15       21.07       18.44      5.22 o 
   2   2  15      526.96      462.25     12.34 o 
   4   2  15        1.11        5.57      5.49 o 
   6   2  15       17.41       18.82      6.57 o 
 -11   3  15       22.40       29.52      6.54 o 
  -9   3  15        3.64        5.90      5.57 o 
  -7   3  15       69.66       85.38      7.55 o 
  -5   3  15       57.43       56.92      7.41 o 
  -3   3  15       50.00       32.21      7.54 o 
  -1   3  15        2.12       14.78     14.78 o 
   1   3  15       48.17       39.67      6.69 o 
   3   3  15        0.01        3.69      8.21 o 
   5   3  15        8.31        1.86      6.75 o 
 -10   4  15       26.36       32.68      6.67 o 
  -8   4  15        3.38        2.60      5.77 o 
  -6   4  15        2.17        2.42      6.22 o 
  -4   4  15       11.48        5.59      7.14 o 
  -2   4  15        6.45       15.48     11.26 o 
   0   4  15      138.01      142.29      6.01 o 
   2   4  15        3.60        2.84      6.22 o 
   4   4  15       34.67       41.30     12.94 o 
  -7   5  15      154.49      167.13     16.16 o 
  -5   5  15        0.23        0.57      6.18 o 
  -3   5  15       23.84       37.20      6.79 o 
  -1   5  15       19.23       25.78      6.95 o 
   1   5  15      137.66      139.01      8.60 o 
   3   5  15        5.43        6.97      6.97 o 
  -4   6  15       22.82       30.86      8.12 o 
  -2   6  15       20.25       14.59      7.10 o 
   0   6  15       37.02       38.22      4.96 o 
 -10   0  16       31.62       36.24     10.21 o 
  -8   0  16       31.24       41.41     11.25 o 
  -6   0  16      147.81      143.29     11.65 o 
  -4   0  16      238.64      239.91     12.97 o 
  -2   0  16      130.36       97.79     11.37 o 
   0   0  16       31.90       95.84     22.83 o 
   2   0  16       31.91       19.98      9.18 o 
   4   0  16      387.83      389.16     18.07 o 
   6   0  16       10.54        7.87      9.45 o 
 -11   1  16       18.31        7.12      7.63 o 
  -9   1  16        2.89        1.96      0.59 o 
  -7   1  16       29.03       14.92      6.05 o 
  -5   1  16       41.76       53.87     11.40 o 
  -3   1  16      139.49      138.43      8.17 o 
  -1   1  16      171.17      188.97     12.43 o 
   1   1  16      274.20      226.79     10.88 o 
   3   1  16       38.80       29.41      7.70 o 
   5   1  16       18.66       31.33      6.50 o 
 -10   2  16        1.99        7.62      8.07 o 
  -8   2  16       25.22       36.34      5.90 o 
  -6   2  16       53.14       47.65      7.08 o 
  -4   2  16        2.88        0.97     10.66 o 
  -2   2  16       69.33       89.02     24.41 o 
   0   2  16        1.69        0.59      4.46 o 
   2   2  16       25.00       26.49      6.78 o 
   4   2  16        9.86       15.55      5.85 o 
   6   2  16        2.81        2.36      7.15 o 
  -9   3  16       23.36       32.56      6.20 o 
  -7   3  16       37.67       58.74     12.13 o 
  -5   3  16      375.13      351.99     15.22 o 
  -3   3  16       29.58       31.96      6.93 o 
  -1   3  16      175.80      187.80     21.82 o 
   1   3  16      540.44      519.91     37.48 o 
   3   3  16      259.62      296.64     12.08 o 
   5   3  16       14.79       29.04      6.48 o 
  -8   4  16      158.02      161.85     20.73 o 
  -6   4  16       56.40       59.47     13.78 o 
  -4   4  16       13.34       22.58      8.06 o 
  -2   4  16       38.30       36.42      7.16 o 
   0   4  16        4.51        3.26      4.23 o 
   2   4  16       79.53       76.39      8.01 o 
   4   4  16      129.96      125.93     15.91 o 
  -7   5  16       61.59       51.27      7.61 o 
  -5   5  16       25.28       37.47      7.82 o 
  -3   5  16        0.06        4.51      6.02 o 
  -1   5  16        7.70        6.12      5.89 o 
   1   5  16       22.90       40.54      8.07 o 
  -9   1  17       28.51       33.49      7.05 o 
  -7   1  17       21.47       29.29      6.91 o 
  -5   1  17       66.79       55.45      7.12 o 
  -3   1  17      203.71      175.34      9.46 o 
  -1   1  17       52.94       43.89      6.60 o 
   1   1  17      133.08      146.63      9.39 o 
   3   1  17      264.30      289.98     15.27 o 
   5   1  17       98.86      107.51      8.55 o 
 -10   2  17        6.12        1.52     10.23 o 
  -8   2  17        9.97       27.25      6.22 o 
  -6   2  17      148.55      165.75      9.09 o 
  -4   2  17       99.27       99.56     11.22 o 
  -2   2  17       12.34       13.07      7.15 o 
   0   2  17       63.07       84.93      7.82 o 
   2   2  17       27.89       34.67      6.73 o 
   4   2  17       75.59       84.87      8.13 o 
  -9   3  17       46.90       45.32      7.49 o 
  -7   3  17        1.77        5.59      6.24 o 
  -5   3  17        3.55       10.61      7.07 o 
  -3   3  17        0.49       13.74      6.35 o 
  -1   3  17        7.83        7.30      6.82 o 
   1   3  17       23.55       22.84      6.61 o 
   3   3  17        3.98        5.18      7.16 o 
  -6   4  17       21.20       22.68      6.95 o 
  -4   4  17       15.60       17.47      7.72 o 
  -2   4  17        0.85        9.97      5.78 o 
   0   4  17       39.61       58.50      8.51 o 
   2   4  17       43.47       56.83     15.75 o 
  -3   5  17       54.03       48.66      7.84 o 
  -8   0  18        2.40       11.95      8.97 o 
  -6   0  18       57.64       63.37     10.39 o 
  -4   0  18       39.68       22.17      8.87 o 
  -2   0  18      218.86      139.98     14.12 o 
   0   0  18        8.37        4.84      9.79 o 
   2   0  18       38.33       63.35     10.20 o 
  -9   1  18        0.00        6.76      6.76 o 
  -7   1  18       23.95       22.08      6.48 o 
  -5   1  18       31.08       40.92      7.70 o 
  -3   1  18       38.42       27.82     11.54 o 
  -1   1  18       15.48       28.00     14.39 o 
   1   1  18        0.44        7.47      5.84 o 
   3   1  18       17.09        2.01      6.75 o 
  -8   2  18       30.49       40.73     12.45 o 
  -6   2  18        2.78       11.43      6.19 o 
  -4   2  18       31.67       16.01      9.86 o 
  -2   2  18        5.48       14.50      6.37 o 
   0   2  18        7.21        0.59      4.49 o 
   2   2  18       16.95       13.73      9.40 o 
  -7   3  18       57.02       72.07      7.91 o 
  -5   3  18      120.81      144.03     10.14 o 
  -3   3  18       70.15       65.55      9.37 o 
  -1   3  18       31.30       21.95      7.98 o 
   1   3  18        0.01        8.35     12.79 o 
  -4   4  18       40.65       53.04      8.30 o 
  -2   4  18       29.80       34.61      7.32 o 
  -7   1  19       36.62       49.93      7.48 o 
  -5   1  19       27.20       32.77      7.56 o 
  -3   1  19      193.52      232.62     25.37 o 
  -1   1  19      118.98      142.46     33.86 o 
   1   1  19        3.10        7.01      6.11 o 
  -6   2  19        9.09       14.39     11.62 o 
  -4   2  19       10.40       24.12      8.48 o 
  -2   2  19        5.17        7.82      6.88 o 
   0   2  19      132.18      136.80      6.66 o 
  -3   3  19        2.43        5.50      8.17 o 
  -4   0  20       20.78       42.83      9.63 o 
  -2   0  20       45.97       64.29     15.78 o 
                                                 
